# Supplementary material for: Influences of Double Versus Snaffle Bridles on Equine Behaviour at Dressage Competitions and Factors That Interact with Their Effect
Source: Animals (Basel). 2025 Jun 17;15(12):1782. doi: 10.3390/ani15121782 (PMC12189879; doi:10.3390/ani15121782)
Supplement: Supplementary file 1 [file animals-15-01782-s001.zip]

Archive with 1 entries (1 files):
- animals-3531266-supplementary.pdf
